# Supplementary material for: High Plus Low Dose Radiation Strategy in Combination with TIGIT and PD1 Blockade to Promote Systemic Antitumor Responses
Source: Cancers (Basel). 2022 Jan 3;14(1):221. doi: 10.3390/cancers14010221 (PMC8750272; doi:10.3390/cancers14010221)
Supplement: Supplementary file 1 [file cancers-14-00221-s001.zip]

Archive with 1 entries (1 files):
- cancers-1517495-supplementary.pdf
